# Supplementary material for: Lipid metabolism analysis reveals that DGAT1 regulates Th17 survival by controlling lipid peroxidation in uveitis
Source: JCI Insight. 2025 Apr 8;10(7):e184072. doi: 10.1172/jci.insight.184072 (PMC11981632; doi:10.1172/jci.insight.184072)
Supplement: Supporting data values [file jciinsight-10-184072-s117.xlsx]

## Sheet: FIG.1E
FIG.1E
control	EAUcontrol
12747	16775
13306	13126
12845	13076
12932	13031
12995	16391
11743	14450

## Sheet: FIG.1F
FIG.1F
control	EAUcontrol
372	677
403	531
355	437
355	458
416	796
481	656

## Sheet: FIG. 2E
FIG. 2E
CONTROL	EAU
38.9	94.8
42.4	96.9
45.5	96.9
38.9	97.8
37.8	99.1
38.3	94.7

## Sheet: FIG. 2F
FIG. 2F
CONTROL	EAU
52.1	66.5
62.2	67.9
56.4	68.3
59.1	59.8
51	60.4
56	49.1

## Sheet: FIG. 2G
FIG. 2G
control	EAUcontrol
2263	2776
2442	2991
2424	3482
2534	3314
2533	2978
3090	3452

## Sheet: FIG. 2H
FIG. 2H
control	EAUcontrol
3912	5007
4503	5238
4074	4804
4830	4725
4179	4423
3794	4746

## Sheet: FIG. 3C
FIG. 3C
EAU control	T863
1.77	1.34
3.73	1.8
1.72	1.81
3.65	1.82
3.98	1.53
1.63	1.82

## Sheet: FIG. 3D
FIG. 3D
EAU control	T863
12	14.8
10.1	17.9
11.5	15
13.1	21.5
11.9	16.4
11.4	14.2

## Sheet: FIG. 3E
FIG. 3E
EAU control	T863
1.24	1.2
1.97	1.75
3.36	1.55
2.72	1.8
3.21	2.01
2.74	2.67

## Sheet: FIG. 3F
FIG. 3F
EAU control	T863
28.2	21.3
21.5	18.9
20.9	14.3
39.3	10.6
38.7	7.56
26	6.15

[truncated: 36 more sheets: FIG. 3G, FIG. 3H, FIG. 3A, FIG. 3B, FIG. 5A, FIG. 5B, FIG. 5C, FIG. 5D, FIG. 5E, FIG. 5F, FIG. 5G, FIG. 5H, FIG. 5I, FIG. 6E, FIG. 6F, FIG. 6G, sup. 9C, sup. 9D, sup. 9A, sup. 9B …]
